# Supplementary material for: Therapeutic effect of and mechanisms underlying the effect of miR-195-5p on subarachnoid hemorrhage-induced vasospasm and brain injury in rats
Source: PeerJ. 2021 Jun 22;9:e11395. doi: 10.7717/peerj.11395 (PMC8231314; doi:10.7717/peerj.11395)
Supplement: Supplemental Information 2 [file peerj-09-11395-s002.xlsx]

## Sheet: Group number
	Control	SAH only	SAH+NC-mimic	SAH+miR-195-5p
For Morphometric Analysis	6	6	6	6
For Western blotting	6	6	6	6
For Cell death assay	6	6	6	6
For ELISA assay	6	6	6	6
Each group	24	24	24	24
Total animals				96

## Sheet: Fiig 1 BA
	Control	SAH	SAH+NC-mimic	SAH+miR-195-5p
Cross-sectional area of basilar artery (μm2)	78169.3	45632	39912.1	78214.3
	72015.7	52605	38674.3	71234.2
	68101.4	41192.4	42126.3	82136.3
	79269.4	50741.8	41937.2	78479.3
	74318.8	43935.5	51312.2	79351.6
	75030.1	44713.7	*	75153.6
N	6	6	5	6
One-way anova
F(3,19)=102.623, p < 0.000
Tukey test
	contorl	SAH	SAH+NC-mimic	SAH+miR-195-5p
contorl		0	0	0.639
		***	***
SAH			0.503	0
				###

## Sheet: Fig2 iNOS
	Control		SAH only		SAH+NC-mimic		SAH+miR-195-5p
	% of control	iNOS/beta-actin	% of control	iNOS/beta-actin	% of control	iNOS/beta-actin	% of control	iNOS/beta-actin
	100	0.134883	220.007	0.296752	235.259	0.317323	126.415	0.170512
	100	0.116423	218.828	0.254767	191.859	0.223369	92.9731	0.108242
	100	0.11968	231.992	0.277646	176.916	0.211733	139.948	0.167489
	100	0.0713064	187.598	0.133769	205.86	0.146791	131.051	0.093448
	100	0.0483497	195.793	0.0946654	*	*	148.066	0.0715896
	100	0.144112	*	*	*	*	*	*
N		6		5		4		5
One-way anova
F(3,16)=49.608, p < 0.000
Tukey test
	contorl	SAH	SAH+NC-mimic	SAH+miR-195-5p
contorl		0	0	0.084
		***	***
SAH			0.893	0
				###

## Sheet: Fig3 eNOS
	Control		SAH only		SAH+NC-mimic		SAH+miR-195-5p
	% of control	eNOS/beta-actin	% of control	eNOS/beta-actin	% of control	eNOS/beta-actin	% of control	eNOS/beta-actin
	100	0.144497	83.0504	0.120005	74.9547	0.108307	116.517	0.168363
	100	0.124722	87.8618	0.109583	93.7212	0.116891	101.254	0.126286
	100	0.12821	93.8399	0.120312	77.441	0.0992872	110.166	0.141244
	100	0.076389	89.4179	0.0683055	86.1134	0.0657812	111.698	0.0853251
	100	0.051796	74.376	0.0385237	*	*	98.7277	0.0511369
	100	0.154384	*	*	*	*	*	*
N		6		5		4		5
One-way anova
F(3,16)=15.748, p < 0.000
Tukey test
	contorl	SAH	SAH+NC-mimic	SAH+miR-195-5p
contorl		0.01	0.004	0.24
		*	**
SAH			0.926	0
				###

## Sheet: Fig4 p-NF-kB
	Control		SAH only		SAH+NC-mimic		SAH+miR-195-5p
	% of control	p-NF-κB/NF-κB	% of control	p-NF-κB/NF-κB	% of control	p-NF-κB/NF-κB	% of control	p-NF-κB/NF-κB
	100	0.172082	145.502	0.250383	147.378	0.25361	83.9087	0.144392
	100	0.148532	155.807	0.231423	150.62	0.223719	76.956	0.114304
	100	0.152686	161.155	0.246061	180.048	0.274908	84.2684	0.128666
	100	0.0909721	116.792	0.106248	119.784	0.10897	103.744	0.0943777
	100	0.0616841	197.345	0.12173	199.204	0.122877	90.4232	0.0557768
	100	0.183857	*	*	*	*	*	*
N		6		5		5		5
One-way anova
F(3,17)=15.796, p < 0.000
Tukey test
	contorl	SAH	SAH+NC-mimic	SAH+miR-195-5p
contorl		0.002	0.001	0.779
		**	**
SAH			0.99	0.001
				##

## Sheet: Fig5 p-IkB-a
	Control		SAH only		SAH+NC-mimic		SAH+miR-195-5p
	% of control	p-IκB-α/beta-actin	% of control	p-IκB-α/beta-actin	% of control	p-IκB-α/beta-actin	% of control	p-IκB-α/beta-actin
	100	0.159632	757.094	1.20857	873.106	1.39375	431.706	0.689143
	100	0.137786	613.077	0.844736	594.407	0.819002	369.4	0.508983
	100	0.14164	1194.37	1.6917	1254.17	1.77631	517.871	0.733511
	100	0.0843906	1097.52	0.926203	1097.74	0.926187	407.476	0.343872
	*	*	*	*	*	*	*	*
	*	*	*	*	*	*	*	*
N		4		4		4		4
One-way anova
F(3,12)=16.590, p < 0.000
Tukey test
	contorl	SAH	SAH+NC-mimic	SAH+miR-195-5p
contorl		0	0	0.145
		***	***
SAH			0.992	0.024
				#

## Sheet: Fig6 Cell death
Cortex	Control		SAH only		SAH+NC-mimic		SAH+miR-195-5p			Hippcampus	Control		SAH only		SAH+NC-mimic		SAH+miR-195-5p			Dentate gyrus	Control		SAH only		SAH+NC-mimic		SAH+miR-195-5p
	O.D.	% of control	O.D.	% of control	O.D.	% of control	O.D.	% of control			O.D.	% of control	O.D.	% of control	O.D.	% of control	O.D.	% of control			O.D.	% of control	O.D.	% of control	O.D.	% of control	O.D.	% of control
	0.055	103.6	0.048	90.4	0.054	102.5	0.056	105.6			0.061	109.6	0.059	105.5	0.054	96.2	0.06	107.5			0.06	106.8	0.115	206.5	0.125	224	0.082	146.9
	0.052	98.5	0.049	92.4	0.053	99.5	0.053	100.5			0.054	96.2	0.055	98.3	0.051	91.1	0.056	100.3			0.056	99.7	0.108	194.2	0.113	202.4	0.069	124.3
	0.058	110.7	0.047	89.3	0.047	88.3	0.055	103.6			0.058	104.4	0.06	106.5	0.059	105.5	0.062	111.6			0.053	95.5	0.12	216	0.105	189	0.1	178.8
	0.049	92.4	0.055	103.6	0.047	89.3	0.046	87.3			0.057	102.4	0.057	101.4	0.054	96.2	0.054	96.2			0.053	94.5	0.102	183.9	0.086	154	0.08	142.8
	0.048	91.4	0.048	91.4	0.05	95.4	0.052	97.5			0.05	89.1	0.054	97.3	0.051	91.1	0.056	100.3			0.06	106.8	0.083	149	0.118	211.6	0.074	132.5
	0.055	103.6	0.048	90.4	0.055	103.6	0.05	95.4			0.055	98.3	0.053	95.2	0.06	107.5	0.059	105.5			0.054	96.6	*	*	*	*	*	*
N		6		6		6		6		N		6		6		6		6		N		6		5		5		5
One-way anova										One-way anova										One-way anova
F(3,20)=1.315, p < 0.297										F(3,20)=0.850, p < 0.483										F(3,17)=25.264, p < 0.000
Tukey test										Tukey test										Tukey test
	contorl	SAH	SAH+NC-mimic	SAH+miR-195-5p							contorl	SAH	SAH+NC-mimic	SAH+miR-195-5p							contorl	SAH	SAH+NC-mimic	SAH+miR-195-5p
contorl		0.263	0.775	0.968						contorl		0.997	0.937	0.752						contorl		0	0	0.012
																						***	***	*
SAH			0.787	0.493						SAH			0.865	0.852						SAH			0.964	0.017
																								#

## Sheet: Fig7 TNF-a
TNF-α Conc. (pg/ml)	86.25	64.97	*	69.36			TNF-α Conc. (pg/ml)	93.36	98.28	116.68	*			TNF-α Conc. (pg/ml)	75.36	107.48	103.36	76.44
	75.79	*	84.23	87.11				87.44	84.31	97.28	76.27				61.36	123.36	106.35	*
	64.69	82.67	82.78	69.42				76.21	76.16	*	67.06				64.14	114.21	99.51	74.94
	54.74	91.89	71.24	*				69.11	97.4	109.42	84.61				74.36	108.49	87.03	69.17
	72.63	94.18	89.98	73.99				72.36	83.13	94.87	86.24				73.32	*	126.37	59.1
	52.43	87.69	82.36	87.15				54.46	103.62	67.94	98.41				*	87.36	*	89.65
N	6	5	5	5			N	6	6	5	5			N	5	5	5	5
One-way anova							One-way anova							One-way anova
F(3,17)=2.700, p < 0.078							F(3,18)=2.548, p < 0.088							F(3,16)=14.816, p < 0.000
Tukey test							Tukey test							Tukey test
	contorl	SAH	SAH+NC-mimic	SAH+miR-195-5p				contorl	SAH	SAH+NC-mimic	SAH+miR-195-5p				contorl	SAH	SAH+NC-mimic	SAH+miR-195-5p
contorl		0.083	0.152	0.455			contorl		0.275	0.08	0.837			contorl		0	0.001	0.942
																***	**
SAH			0.988	0.736			SAH			0.852	0.78			SAH			0.959	0.001
																		##
